# Supplementary material for: Expression of Concern: Tumor Associated Macrophage × Cancer Cell Hybrids May Acquire Cancer Stem Cell Properties in Breast Cancer
Source: PLoS One. 2026 Feb 10;21(2):e0342526. doi: 10.1371/journal.pone.0342526 (PMC12890166; doi:10.1371/journal.pone.0342526)
Supplement: S3 File — (XLS) [file pone.0342526.s003.XLS]

## Sheet: Sheet1
Pos	Name	Ct SYBR	Amount SYBR	Target SYBR
A1	U937	12.74	-	gapdh				U937	U937	U937	U937D1	U937D1	U937D1	U937D2	U937D2	U937D2
A2	U937	13.02	-	gapdh			gapdh	12.74	13.02	12.84	15.19	15.58	15.36	14.08	14.7	14.61
A3	U937	12.84	-	gapdh			CD68	19.25	19.08	19.08	18.08	18.26	18.06	15.63	15.74	15.76
A4	U937D1	15.19	-	gapdh			CD163	27.59	29.7	28.41	20.71	21.1	20.72	17.53	18.43	17.58
A5	U937D1	15.58	-	gapdh			CD204	24.47	32	26.31	24.22	24.39	24.25	21.7	24.03	23.49
A6	U937D1	15.36	-	gapdh
A7	U937D2	14.08	-	gapdh				6.51	6.06	6.24	2.89	2.68	2.7	1.55	1.04	1.15
A8	U937D2	14.7	-	gapdh				14.85	16.68	15.57	5.52	5.52	5.36	3.45	3.73	2.97
A9	U937D2	14.61	-	gapdh				11.73	18.98	13.47	9.03	8.81	8.89	7.62	9.33	8.88
A10	MCF-7	27.46	-	MCP-1
A11	MCF-7	27.74	-	MCP-1
A12	MCF-7	27.54	-	MCP-1			CD68	0.0109722	0.0149885	0.0132304	0.134904	0.156041	0.153893	0.34151	0.486327	0.450625
B1	U937	19.25	-	CD68			CD163	3.38614e-05	9.52401e-06	2.05572e-05	0.0217929	0.0217929	0.0243489	0.0915054	0.075363	0.127627
B2	U937	19.08	-	CD68			CD204	0.000294387	1.93397e-06	8.81304e-05	0.00191293	0.00222805	0.00210787	0.00508337	0.00155378	0.00212253
B3	U937	19.08	-	CD68
B4	U937D1	18.08	-	CD68
B5	U937D1	18.26	-	CD68
B6	U937D1	18.06	-	CD68				6.51	2.89	1.55		14.85	5.52	3.45
B7	U937D2	15.63	-	CD68				6.06	2.68	1.04		16.68	5.52	3.73
B8	U937D2	15.74	-	CD68				6.24	2.7	1.15		15.57	5.36	2.97
B9	U937D2	15.76	-	CD68				6.27	2.75667	1.24667		15.7	5.46667	3.38333
B10	MDA-MB-468	28.6	-	MCP-1			CD68	1	11.4188	32.5218	CD163	1	1203.76	5101.36
B11	MDA-MB-468	30.9	-	MCP-1				U937	U937D1	U937D2
B12	MDA-MB-468	28.77	-	MCP-1		31.125	32.4467	34.0598
C1	U937	27.59	-	CD163		4.96	5.02	5.09		1.46985	0.00072298	0.00290515
C2	U937	29.7	-	CD163		1.55	1.04	1.15
C3	U937	28.41	-	CD163		6.51	6.06	6.24		0	0.955796	1.46985
C4	U937D1	20.71	-	CD163		2.89	2.68	2.7
C5	U937D1	21.1	-	CD163		3.62	3.38	3.54
C6	U937D1	20.72	-	CD163		12.295	10.4107	11.6318
C7	U937D2	17.53	-	CD163		1	1	1		MCF-7	MCF-7	MCF-7	MDA-MB-468	MDA-MB-468	MDA-MB-468	MDA-MB-231	MDA-MB-231	MDA-MB-231
C8	U937D2	18.43	-	CD163			0.955796	0.00277913	GAPDH	14.15	14.37	13.32	12.82	13.72	13.45	11.45	11.56	11.52
C9	U937D2	17.58	-	CD163					M-CSF	29.76	31.45	29.99	22.74	24.34	22.96	21.51	22.88	21.4
C10	MDA-MB-231	31.86	-	MCP-1					GM-CSF	31.92		31.24	29.43	32.71	31.12	19.94	23.34	20.08
C11	MDA-MB-231	33.98	-	MCP-1		2702.35	7912.95	6208.38	TGF-B	21.03	20.88	20.82	20.26	27.7	20.58	20.67	24.96	20.44
C12	MDA-MB-231	33.61	-	MCP-1		11.4	12.95	12.6	MCP-1	27.46	27.74	27.54	28.6	30.9	28.77	31.86	33.98	33.61
D1	U937	24.47	-	CD204		3.45	3.73	2.97
D2	U937	32	-	CD204		14.85	16.68	15.57
D3	U937	26.31	-	CD204		5.52	5.52	5.36
D4	U937D1	24.22	-	CD204		9.33	11.16	10.21
D5	U937D1	14.89	-	CD204		643.591	2288.2	1184.45
D6	U937D1	24.25	-	CD204
D7	U937D2	21.7	-	CD204
D8	U937D2	24.03	-	CD204							0.00265562	0.0014489	0.00685118
D9	U937D2	23.49	-	CD204						0	838.208	2656.69
E1	MCF-7	14.15	-	GAPDH
E2	MCF-7	14.37	-	GAPDH
E3	MCF-7	13.32	-	GAPDH
E4	MDA-MB-468	12.82	-	GAPDH
E5	MDA-MB-468	13.72	-	GAPDH				MCF-7	MCF-7	MCF-7	MDA-MB-468	MDA-MB-468	MDA-MB-468	MDA-MB-231	MDA-MB-231	MDA-MB-231
E6	MDA-MB-468	13.45	-	GAPDH			GAPDH	14.15	14.37	13.32	12.82	13.72	13.45	11.45	11.56	11.52
E7	MDA-MB-231	11.45	-	GAPDH			M-CSF	29.76	31.45	29.99	22.74	24.34	22.96	21.51	22.88	21.4
E8	MDA-MB-231	11.56	-	GAPDH			GM-CSF	31.92	32.03	31.24	29.43	32.71	31.12	19.94	20.34	20.08
E9	MDA-MB-231	11.52	-	GAPDH			TGF-B	21.03	20.88	20.82	20.26	20.7	20.58	20.67	20.96	20.44
F1	MCF-7	29.76	-	M-CSF			MCP-1	27.46	27.74	27.54	28.6	30.9	28.77	31.86	33.98	33.61
F2	MCF-7	31.45	-	M-CSF			M-CSF	15.61	17.08	16.67	9.92	10.62	9.51	10.06	11.32	9.88
F3	MCF-7	29.99	-	M-CSF			GM-CSF	17.77	17.66	17.92	16.61	18.99	17.67	8.49	8.78	8.56
F4	MDA-MB-468	22.74	-	M-CSF			TGF-B	6.88	6.51	7.5	7.44	6.98	7.13	9.22	9.4	8.92
F5	MDA-MB-468	24.34	-	M-CSF			MCP-1	13.31	13.37	14.22	15.78	17.18	15.32	20.41	22.42	22.09
F6	MDA-MB-468	22.96	-	M-CSF
F7	MDA-MB-231	21.51	-	M-CSF			M-CSF	15.61	17.08	16.67	16.4533	1	86.6223	65.4959	0.00432153	0.00400891	0.131159
F8	MDA-MB-231	22.88	-	M-CSF			GM-CSF	17.77	17.66	17.92	17.7833	1	1.01866	577.362	0.974087	0.000261863	0.00432674
F9	MDA-MB-231	21.4	-	M-CSF			TGF-B	6.88	6.51	7.5	6.96333	1	0.858565	0.215138	0.534958	0.0354445	0.0110542
G1	MCF-7	31.92	-	GM-CSF			MCP-1	13.31	13.37	14.22	13.6333	1	0.181747	0.00388824	0.0879919	0.00497834	0.0129142
G2	MCF-7	32.03	-	GM-CSF
G3	MCF-7	31.24	-	GM-CSF				9.92	10.62	9.51	10.0167	86.6223
G4	MDA-MB-468	29.43	-	GM-CSF				16.61	18.99	17.67	17.7567	1.01866
G5	MDA-MB-468	32.71	-	GM-CSF				7.44	6.98	7.13	7.18333	0.858565
G6	MDA-MB-468	31.12	-	GM-CSF				15.78	17.18	15.32	16.0933	0.181747
G7	MDA-MB-231	19.94	-	GM-CSF
G8	MDA-MB-231	23.34	-	GM-CSF				10.06	11.32	9.88	10.42	65.4959
G9	MDA-MB-231	20.08	-	GM-CSF				8.49	8.78	8.56	8.61	577.362
H1	MCF-7	21.03	-	TGF-B				9.22	9.4	8.92	9.18	0.215138
H2	MCF-7	20.88	-	TGF-B				20.41	22.42	22.09	21.64	0.00388824
H3	MCF-7	20.82	-	TGF-B
H4	MDA-MB-468	20.26	-	TGF-B
H5	MDA-MB-468	20.7	-	TGF-B
H6	MDA-MB-468	20.58	-	TGF-B						0	46.0072	34.915
H7	MDA-MB-231	20.67	-	TGF-B						51.6251	88.0347	143.013	46.8507	54.1917	110.661
H8	MDA-MB-231	24.96	-	TGF-B			2.23457	0.397768	1.18921	5.69	6.46	7.16	5.55	5.76	6.79
H9	MDA-MB-231	20.44	-	TGF-B			1.16	-1.33	0.25	15.61	17.08	16.67	15.61	17.08	16.67
							16.61	18.99	17.67	9.92	10.62	9.51	10.06	11.32	9.88
Analysis Parameters							17.77	17.66	17.92				8.49	8.78	8.56
Type of Application	Quantification						6.88	6.51	7.5	7.44	6.98	7.13	9.22	9.4	8.92
Dye(s)	SYBR						13.31	13.37	14.22	15.78	17.18	15.32	20.41	22.42	22.09
Inverted Data	OFF						15.78	17.18	15.32
Threshold setting	Noiseband						20.41	22.42	22.09
Threshold level	143						-2.47	-3.81	-1.1
Baseline setting	Automatic						-7.1	-9.05	-7.87
Baseline range (from cycle no. ... to)	n/a						0.180491	0.0712977	0.466516
Drift Correction	OFF						0.00728932	0.00188659	0.00427458			0.257164
							17.77	17.66	17.92			0	0.204096	0.00270741
							8.49	8.78	8.56
							9.28	8.88	9.36
							621.668	471.136	657.114
									0	0.921324	98.7455
							0.19751	0.134904	0.373712
							-2.34	-2.89	-1.42
							9.22	9.4	8.92
							6.88	6.51	7.5
							7.44	6.98	7.13
							-0.56	-0.47	0.37
							0.678302	0.721965	1.29235		0	0.342614	0.123825
