# Supplementary material for: Expression of Concern: Tumor Associated Macrophage × Cancer Cell Hybrids May Acquire Cancer Stem Cell Properties in Breast Cancer
Source: PLoS One. 2026 Feb 10;21(2):e0342526. doi: 10.1371/journal.pone.0342526 (PMC12890166; doi:10.1371/journal.pone.0342526)
Supplement: S4 File — (ZIP) [file pone.0342526.s004.zip]

Archive with 4 entries (3 files):
- S4 File/
- S4 File/20111015QPCR.XLS
- S4 File/Figure 4.tif
- S4 File/patient data.xls
