# Supplementary material for: Expression of Concern: Tumor Associated Macrophage × Cancer Cell Hybrids May Acquire Cancer Stem Cell Properties in Breast Cancer
Source: PLoS One. 2026 Feb 10;21(2):e0342526. doi: 10.1371/journal.pone.0342526 (PMC12890166; doi:10.1371/journal.pone.0342526)
Supplement: S4 File — (ZIP) [file pone.0342526.s004.zip › S4 File/20111015QPCR.XLS]

## Sheet: Sheet1
Pos	Name	Ct SYBR	Amount SYBR	Target SYBR
A1	mcf7	12.27	-	GAPDH
A2	mcf7	12.67	-	GAPDH
A3	mcf7f	12.08	-	GAPDH
A4	mcf7f	11.96	-	GAPDH				12.27	15.05	20.93	27.46	28.49	28.81	18.4	17.57		12.08	15.62	20.61	25.43	27.99	28.1	18.47	18.05
A5	468	12.05	-	GAPDH				12.67	14.98	20.88	27.18	28.69	28.71	18.34	17.71		11.96	16.65	20.97	28.1	28.57	28.06	18.56	18.17
A6	468	12.25	-	GAPDH				12.47	15.015	20.905	27.32	28.59	28.76	18.37	17.64		12.02	16.135	20.79	26.765	28.28	28.08	18.515	18.11
A7	468f	11.97	-	GAPDH
A8	468f	12.31	-	GAPDH					0.57									15.62	15.05	0.57	0.673617	1
A9	231	32.68	-	GAPDH					1.67									16.65	14.98	1.67	0.314253	1
A10	231	10.3	-	GAPDH					1.12									16.135	15.015	1.12	0.460094	1
A11	231f	9.45	-	GAPDH														20.61	20.93	-0.32	1.24833	1
A12	231f	10.01	-	GAPDH														20.97	20.88	0.09	0.939523	1
B1	mcf7	15.05	-	e-cad														20.79	20.905	-0.115	1.08298	1
B2	mcf7	14.98	-	e-cad														25.43	27.46	-2.03	4.08405	1
B3	mcf7f	15.62	-	e-cad														28.1	27.18	0.92	0.528509	1
B4	mcf7f	16.65	-	e-cad				GAPDH	e-cad	vimentin	snai1	snai2	twist	cd44	cd24			26.765	27.32	-0.555	1.46917	1
B5	468	17.68	-	e-cad				12.47	15.015	20.905	27.32	28.59	28.76	18.37	17.64			27.99	28.49	-0.5	1.41421	1
B6	468	17.92	-	e-cad				12.02	16.135	20.79	26.765	28.28	28.08	18.515	18.11			28.57	28.69	-0.12	1.08673	1
B7	468f	18.26	-	e-cad				-0.45										28.28	28.59	-0.31	1.23971	1
B8	468f	18.71	-	e-cad														28.1	28.81	-0.71	1.6358	1
B9	231	26.18	-	e-cad														28.06	28.71	-0.65	1.56917	1
B10	231	26.95	-	e-cad					1.12	-0.115	-0.555	-0.31	-0.68	0.145	0.47			28.08	28.76	-0.68	1.60214	1
B11	231f	26.69	-	e-cad					1.57
B12	231f	27.43	-	e-cad				1	1	1	1	1
C1	mcf7	20.93	-	vimentin				0.460094	1.08298	1.46917	1.23971	1.60214	0.904379	0.721965	1
C2	mcf7	20.88	-	vimentin				e-cad	vimentin	snai1	snai2	twist									0.180741		0.038359
C3	mcf7f	20.61	-	vimentin																	0.154533		0.41812
C4	mcf7f	20.97	-	vimentin																	0.665147		0.436052
C5	468	18.76	-	vimentin																	0.163857		0.120797
C6	468	20.56	-	vimentin																	0.0333186		0.00101826
C7	468f	20.35	-	vimentin
C8	468f	20.67	-	vimentin
C9	231	10.69	-	vimentin
C10	231	11.18	-	vimentin
C11	231f	10.93	-	vimentin
C12	231f	11.24	-	vimentin
D1	mcf7	27.46	-	snai1
D2	mcf7	27.18	-	snai1
D3	mcf7f	25.43	-	snai1
D4	mcf7f	28.1	-	snai1
D5	468	27.3	-	snai1
D6	468	34.89	-	snai1
D7	468f	26.88	-	snai1
D8	468f	34.53	-	snai1
D9	231	25.37	-	snai1
D10	231	28.68	-	snai1
D11	231f	27.26	-	snai1
D12	231f	30.06	-	snai1
E1	mcf7	28.49	-	snai2
E2	mcf7	28.69	-	snai2
E3	mcf7f	27.99	-	snai2
E4	mcf7f	28.57	-	snai2
E5	468	30.11	-	snai2
E6	468	28.95	-	snai2
E7	468f	31	-	snai2
E8	468f	32.99	-	snai2
E9	231	18.27	-	snai2
E10	231	18.46	-	snai2
E11	231f	18.98	-	snai2
E12	231f	18.96	-	snai2
F1	mcf7	28.81	-	twist
F2	mcf7	28.71	-	twist
F3	mcf7f	28.1	-	twist
F4	mcf7f	28.06	-	twist
F5	468	29.8	-	twist
F6	468	34.48	-	twist
F7	468f	30.26	-	twist
F8	468f	34.06	-	twist
F9	231	30.95	-	twist
F10	231	35.11	-	twist
F11	231f	30.46	-	twist
F12	231f	34.25	-	twist
G1	mcf7	18.4	-	cd44
G2	mcf7	18.34	-	cd44
G3	mcf7f	18.47	-	cd44
G4	mcf7f	18.56	-	cd44
G5	468	12.55	-	cd44
G6	468	13.03	-	cd44
G7	468f	12.84	-	cd44
G8	468f	17.51	-	cd44
G9	231	13.19	-	cd44
G10	231	15.85	-	cd44
G11	231f	13.85	-	cd44
G12	231f	15.32	-	cd44
H1	mcf7	17.57	-	cd24
H2	mcf7	17.71	-	cd24
H3	mcf7f	18.05	-	cd24
H4	mcf7f	18.17	-	cd24
H5	468	14.25	-	cd24
H6	468	14.23	-	cd24
H7	468f	14.73	-	cd24
H8	468f	15.22	-	cd24
H9	231	21.6	-	cd24
H10	231	23.84	-	cd24
H11	231f	21.98	-	cd24
H12	231f	22.91	-	cd24
Analysis Parameters
Type of Application	Quantification
Dye(s)	SYBR
Inverted Data	OFF
Threshold setting	Noiseband
Threshold level	109
Baseline setting	Automatic
Baseline range (from cycle no. ... to)	n/a
Drift Correction	OFF
