# Supplementary material for: Expression of Concern: Tumor Associated Macrophage × Cancer Cell Hybrids May Acquire Cancer Stem Cell Properties in Breast Cancer
Source: PLoS One. 2026 Feb 10;21(2):e0342526. doi: 10.1371/journal.pone.0342526 (PMC12890166; doi:10.1371/journal.pone.0342526)
Supplement: S4 File — (ZIP) [file pone.0342526.s004.zip › S4 File/patient data.xls]

## Sheet: Sheet1
住院号	病理／细胞／会诊号	ER	HER2	PR	分级	N分期	EGFR	大小		CD44+	CD24-	CD163+	CD44+CD24-
50岁以下ER-导管内癌															0.02
269921	2009-18745N	-	+++	-	3	0	-	3X2X1.5		0		0.02			0.06				0	0.08
266098	2009-13645K	-	+++	-	2,3	0	-			0		0.4			0.5		0.081721		0	0.65
253199	09-00223E	-	+++	-	1,2	0	-	2X1.6X1.5		0.03		0.35		0.02	0.2	0.4			0.03	0.1
256559	2009-04438K	++	++	++	3	0				0		0.08		0.4	0.08	0.26			0	0.05
253016	2008-17940C	-	(+～++)	-	2	0	-	2*1*2		0.04		0.05		0.35	0.4	0.2			0.04	0.38
261127	2009-09929C	-	+++	-	3	0		5*4		0		0.89		0.08	0.93	0.15			0	0.2
273884	2010-02336A	-	+++	-	2	0	-	2.8*2.6*0.6		0.07		0.03		0.05	0.04	0.1			0.07	0.35
241774	2008－07820E	-	+++	-	3	0		2.5*1.5*1		0.08		0.45		0.89	0.18	0.02			0.08	0.38
246404	2008－12278A	-	+++	-	2,3	0	-	0.2*0.1		0.1		0.85		0.03	0.4	0.1			0.1	0.04
242629	2008-09101B	-	+++	-	2,3	0	-	2*2*1						0.45	0.15	0.08			0.13	0.82
227612	2007-10431C	-	+++	-	2,3	0	+	3.5*2*2						0.85	0.45	0.5			0.15	0
														0.6	0.2	0.05			0.38	0.81
														0.35	0.45	0.08	0.01271		0.06	0.12
50岁以下ER+++导管内癌														0.08	0.02	0.05			0.22	0.17
262599	2009－11228A	+++	-	+++	2	0		0.8*0.8*0.8		0.08		0.4		0.02	0.05	0.06			0.58	0.02
261100	2009－09636U	(++～+++)	++	+++	2	0	-	4*3*3		0.65		0.26		0.92	0.01	0.3			0.2	0.12
266425	09-14439A	(++～+++)	+	+++	2	0	-	0.8*0.5*0.5		0.1		0.2		0.45	0.4	0.1			0.06	0
269094	2009－17677B	+++	++	+++	2	0	-	3*2.5*1.5		0.05		0.15		0.9	0.2	0.3			0.15	0.05
258890	2009-07461B	+++	+	+++	1	0	-	1*1*1		0.38		0.1		0.02	0.03	0.07			0.72	0.04
257003	2009-05952E	+++	+	+++	1,2	0	-	0.2*0.5		0.2		0.02		0.07	0.45	0.08			0.83	0.12
265375	2009-13249A	+++	+	+	1,2	0	-	1*1*0.8		0.35		0.1		0.02	0.2	0.15			0.02	0.225
276967	2010-06289C	++～+++	+++	+++	2,3	0	-	2x2x1.5		0.38		0.08		0.4	0.35	0.05			0.181905
272287	2010-00645A	+++	++	+++	1			1*1*1		0.04		0.5		0.3475	0.3	0.155	0.131329
273304	2010－01359B	+++	+～++	+++		0	-	1.5*1.5*1.2		0.82		0.05	0.333133		0.25
50岁以上ER-导管内癌
135160	09-07217F	-	(+～++)	-	3	0		1x0.5x0.5cm		0.13		0.6
270740	2009-19840C	-	+++	-	3	0		1.7x1.0cm		0.15		0.35			0.01271	0.268273
249336	2009-01014E	-	++	-	2,3	0	-	2*2		0.38		0.08
236654	2008-01255A	-	+++	-	3	0		1.5x0.5x0.5cm		0.06		0.02
256031	09-04038C	-	-	-	2	0		1*1		0.22
276791	2010-07488C	-	++	-	3	0		2.5×2.5×2.0cm		0.58		0.92
239635	2008-05160D	-	-	-	2	15		2*2*2		0.2		0.45
246794	08-13044D	-	-	-	3	0	+	4*3		0.06		0.9			355	612		99	105
228612	2007-09016D	-	-	-	1,2	0		2.3×1.0×1.0cm		0.15		0.02			338	638		102	108
230550	2007-11134L	-	+++	-	3	0		3.0x2.5x2.0cm		0.72		0.07			329	598		107	99
248228	2008-14843B	-	+	-	2,3	0	+	2x1.5x1.5cm		0.83		0.02			318	626		86	116
231796	2008-00351I	-	+	-	2	0	-	4*4*2		0.02		0.4			335	618.5		98.5	107
															MDA-MB-231	MDA-MB-231 Fused
50岁以上ER+++导管内癌																		8.96289	7.07107
269725	2009-19120C	+++	-	+++	1	0		1.8×1.5×1.0cm		0		0.08
261136	2009－09570O	+++	-	++	2	0	-	4×3×2cm		0.81		0.05
275508	2010-03766B	+++	++	+	2	0	-	1.3		0.12		0.06						0.360246
274613	2010-03373A	+++	+	+++	1	0		1		0.17		0.3			13.5462	17.3109
273750	2010－01816右D	+++	(+～++)	++	2	0		2.0x1.0x0.8cm		0.02		0.1
276466	2010-05485B	+++	+	+++	2,3	0	-	1x1		0.12		0.3
272434	2010-01233G	+++	+	++	2	0	-	2.0x1.5x0.6cm		0		0.07			0.000174426
276350	2010-05186K	+++	+	++	3	0	-	5.5×5×1.6cm		0.05		0.08
275155	2010－04337B	+++	+-++	++	1	0				0.04		0.15
242363	2008-11844B	+++	-	++	1,2	0		2x1.5x1.5cm		0.12		0.05
住院号	病理／细胞／会诊号
50岁以下ER-浸润性导管癌
261127	2009-09464A	-	+++	-	2	0	-	5*4		0.26		0.48		0.48		0.02
265654	2009-12940C淋S	-	-/+)	-	3	1	-	2×2×1.5cm		0.18	0.04	0.6		0.6		0.06
265462	2009-12561G	-	+++	少+	2	0	-	2.5*2*2		0.52		0.03		0.03		0.5
255860	2009-03598B	-	(++～+++)	-	3	0	-	2.5*1.5*1.5		0		0.45		0.45		0.2
270818	2009-19869D	-	+++	-	3	0	-	2.5×2×3cm		0.01		0.3		0.3		0.08
266694	09-14748B	-	-	-	3	0	-	1.8×1.5×1.5cm		0.88		0.35		0.35		0.4
261912	2009-11554A淋W	-	+++	-	2	17	-	9.5×6×3cm		0.22	0	0.3		0.3		0.93
268659	2009－17261I淋Q	-	-	-	2	1	-	2*2*1.8		0.01	0	0.25		0.25		0.04
273935	2010-02439A淋J	-	-	-	3	1	-	2*1.5*1		0.04	0.03	0.28		0.28		0.18
261153	2009-13505I淋C'	-	-	-	2	5	-	1*0.8		0.23	0.2	0.85		0.85		0.4
														0.4		0.15
														0.3		0.45
50岁以上ER-浸润性导管癌														0.26		0.2
145271	2009－06773P	-	++	-	2,3	0	-	2.5*1.6*1.6		0.28		0.4		0.5		0.45
266008	2009－13508D	-	+	-	3	0	+	2.5*2*1		0.39		0.3		0.4		0.02
258515	2009-07162I	-	(++～+++)	-	2	0	-	1.8x1.5x1.5cm		0.02		0.26		0.18		0.05
266116	09-13612I	-	-	-	2	0	-	1×0.8×0.5cm		0.26		0.5		0.2		0.01
259591	2009－08636C	-	-	-	3	0	-	1.5×1.5×1.5cm		0.17		0.4		0.35		0.4
269595	2009－18239B	-	-	+	3	0	-	3.5×2.5×1.8cm		0.22		0.18		0.4		0.2
269068	2009-17711B淋R	-	+++	-	2	6	-	3×3×2.5cm		0.08	0.7	20%-25%		0.3		0.03
265581	09-12719C'淋O'	-	+++	+	2	2	-	3.0x2.0x2.0		0.85	0.23	35%-50%		0.28		0.45
279215	2010-09371A淋Q	-	+++	+	3	4	-	1.5×1×0.8cm		0.07	0.28	0.4		0.3		0.2
277528	2010-07351D淋O	-	+++	-	2	6	-	2.5×2.2×1.2cm		0.21	0.35	0.3		0.352727		0.35
262372	2009-10767D淋R	-	+++	+	3	3	++	2.5×2.0×2.0cm		0.15	0.25	28%-30%				0.3
266299	2009-13822C淋T	-	+++	-	2	17	-	4*2*1		0.36	0.48	30%-35%				0.25
																0.2528
															0.0831043
住院号	病理／细胞／会诊号
50岁以下ER+++浸润性导管癌
266826	09-14328B	+++	+++	+++	2	0	-	3.6×2.5×1.5cm		0		0.02
269916	2009-18620B	+++	(+～++)	+++	3	0	-	1.5x1x1cm		0.49		0.06
266978	2009-14985A	+++				0		0.8		0.03		0.5
266344	2009-13731C淋O	+++	+++	+++	2,3	0	-	4×3×2.5cm		0.45	0.06	0.2
269744	2009-18742C	+++	-	++	2	0	-	2.0×2.0×1.5cm		0.07		0.08
269750	2009-18247D淋N	+++	+	-		0		3x2.8x2.5cm		0.47		40%-30%
268177	2009-16347C	+++	+	+++	2	0	-	4×3×3cm		0.78	0.05	0.93
265671	2009－13117C淋L	+++	+++	+	3	1	-	3×2×2cm		0.01		0.04
195967	2009－14291B	+++	+	+++	2	0	-	2×2×1.5cm		0.65	0.02	0.18
238497	2008-03252R淋N	+++	-	++	3	20		2×2×1.2cm		0.28	0.01	0.4
278804	2010-08802A淋M	+++	-	+++	2	3	-	1.2×1.0×0.6cm		0.41	0.4	0.15
275950	2010-04724F淋U	+++	++	+++	2	15	-	3.0×2.0×1.0cm		0.53	0.68	0.45
50岁以上ER+++浸润性导管癌
257710	2009-06238F	+++	-	(++～+++)	2	0	-	2x1.6x1.6cm		0.92		0.2
269288	2009-17871I	+++	(+～++)	++	3	0	-	1.5x1x1cm		0.28		0.45
268252	2009－16770P	+++	+	+	2	0	-	3.0×3.5×1.5cm		0.92		0.02
266844	2009-14436B	+++	-	-	2	0	-	1.5×1×1cm		0.56		0.05
262494	2009-11190C	+++	(+/-)	++	2	0	-	2.8x2.7x2.5cm		0.68		0.01
261910	2009-11324G	+++	+	+	2	0	-	2*2		0.32		0.4
256187	2009-04348A淋M	+++	+	+	2	1	-	3.0×3.0×2.0cm		0.09	0.18	20%-95%
270816	2009－20100D淋O	+++	-	+++	2	1	-	2×2×1.5cm		0.66	0.56	3%-2%
262666	09-11389C	+++	(+～++)	+++	3	3	-	3.5×2×1.5cm		0.46		0.45
262666	09-11359淋A	+++	(+～++)	+++	3	3	-	3.5×2×1.5cm			0.42	0.2
266571	2009-14290D淋P	+++	+++	++	2	6	-	2.5×2×1.8cm		0.01	0.03	35%-10%
279323	2010-09100L淋M	+++	-	++	2	9	-	2.5×2.0×1.5cm		0.75	0.85	30%-5%
278334	2010-07506B淋R	+++	-	+++	2	1	-	3.0×2.5×2.2cm		0.19	0.82	25%-92%
	09-13505C											0.9
	09-75431C4											0.05
		ER-	ER+++
		0.02	0.4								HER2+++	HER-~++
		0.4	0.26								0.02	0.4
		0.35	0.2								0.4	0.26
		0.08	0.15								0.35	0.2
		0.05	0.1								0.89	0.15
		0.89	0.02								0.03	0.1
		0.03	0.1								0.45	0.02
		0.45	0.08								0.85	0.1
		0.85	0.5								0.35	0.08
		0.6	0.05								0.04	0.5
		0.35	0.08								0.2	0.05
		0.08	0.05								0.02	0.6
		0.02	0.06								0.2	0.08
		0.92	0.3								0.35	0.08
		0.45	0.1								0.4	0.02
		0.9	0.3								0.3	0.92
		0.02	0.07								0.28	0.45
		0.07	0.08								0.3	0.9
		0.02	0.15								0.3	0.02
		0.4	0.05								0.3	0.07
		0.48	0.02				0.00412122				0.03	0.02
		0.6	0.06								0.48	0.4
		0.03	0.5								0.07	0.2
		0.45	0.2								0.02	0.45
		0.3	0.08								0.35	0.02
		0.35	0.4								0.08	0.05
		0.3	0.93								0.2824	0.01
		0.25	0.04									0.4
		0.28	0.18									0.2
		0.85	0.4									0.03
		0.4	0.15									0.45
		0.3	0.45									0.2
		0.26	0.2									0.3
		0.5	0.45									0.25
		0.4	0.02									0.02
		0.18	0.05									0.06
		0.2	0.01									0.5
		0.35	0.4									0.08
		0.4	0.2									0.4
		0.3	0.03									0.93
		0.28	0.45									0.18
		0.3	0.2									0.4
		0.350238	0.35									0.15
			0.3									0.45
			0.25									0.4
			0.209333									0.3
												0.26
												0.5
												0.4
												0.18
												0.05
												0.06
												0.3
												0.1
												0.07
												0.08
												0.15
												0.05
												0.4
												0.3
												0.26
												0.5
												0.4
												0.18
												0.255397
